# Supplementary material for: Association of genetic variation in COL11A1 with adolescent idiopathic scoliosis
Source: eLife. 2024 Jan 26;12:RP89762. doi: 10.7554/eLife.89762 (PMC10945706; doi:10.7554/eLife.89762)
Supplement: Figure 4—figure supplement 3—source data 2. [file elife-89762-fig4-figsupp3-data2.zip]

Archive with 1 entries (1 files):
- Figure 4  Figure supplement 3  Source data 2. .jpg
