# Supplementary material for: Association of genetic variation in COL11A1 with adolescent idiopathic scoliosis
Source: eLife. 2024 Jan 26;12:RP89762. doi: 10.7554/eLife.89762 (PMC10945706; doi:10.7554/eLife.89762)
Supplement: Figure 5—source data 1. [file elife-89762-fig5-data1.zip]

Archive with 1 entries (1 files):
- Figure 5  Source data 1. .jpg
